# Supplementary material for: Curcumin Potentiates α7 Nicotinic Acetylcholine Receptors and Alleviates Autistic-Like Social Deficits and Brain Oxidative Stress Status in Mice
Source: Int J Mol Sci. 2021 Jul 6;22(14):7251. doi: 10.3390/ijms22147251 (PMC8303708; doi:10.3390/ijms22147251)
Supplement: Supplementary file 1 [file ijms-22-07251-s001.zip]

Archive with 1 entries (1 files):
- ijms-1265426-SI.pdf
